# Supplementary material for: Metabolomics and transcriptomics of embryonic livers reveal hypoxia adaptation of Tibetan chickens
Source: BMC Genomics. 2024 Feb 1;25:131. doi: 10.1186/s12864-024-10030-w (PMC10832288; doi:10.1186/s12864-024-10030-w)
Supplement: Supplementary file 4 — Additional file 4: Supplementary Table S3. The DRMs in positive and negative ion models between HTBC18 and HDLC18 groups [file 12864_2024_10030_MOESM4_ESM.xlsx]

## Sheet: positive
Supplementary Table S3 The DRMs in a positive ion model between HTBC18 and HDLC18 groups.
Name	HTBC18-1	HTBC18-2	HTBC18-3	HTBC18-4	HTBC18-5	HTBC18-6	HDLC18-1	HDLC18-2	HDLC18-3	HDLC18-4	HDLC18-5	HDLC18-6
1-(1z-octadecenyl)-sn-glycero-3-phosphocholine	-0.089775	-0.596889	2.23688	-0.558364	0.872455	1.4997	-0.127694	-0.279282	-0.65392	-0.872068	-0.672745	-0.758292
1-arachidoyl-2-hydroxy-sn-glycero-3-phosphocholine	-0.0584907	1.15089	0.543854	-0.13076	0.461435	2.40276	-0.333157	-0.773952	-0.834283	-0.78774	-0.801506	-0.839051
1-behenoyl-2-hydroxy-sn-glycero-3-phosphocholine	0.643173	0.693797	0.488267	0.126119	0.195948	2.47385	-0.466281	-0.777776	-0.812619	-0.957986	-0.775753	-0.830735
1-heptadecanoyl-sn-glycero-3-phosphocholine	-0.135554	-0.529423	1.43149	-0.316142	1.14861	1.7787	0.419456	-0.935967	-0.0769047	-0.406093	-1.09282	-1.28535
1-hexadecyl-2-(5z,8z,11z,14z-eicosatetraenoyl)-sn-glycero-3-phosphocholine	-0.164648	-0.183841	1.45181	-0.0612079	0.677294	2.16378	-0.463436	-0.682483	0.0502658	-0.419254	-1.07517	-1.2931
1-hexadecyl-sn-glycero-3-phosphocholine	-0.204263	-0.552591	1.31658	-0.315562	1.39553	2.08453	-0.426648	-0.888881	-0.566056	-0.525479	-0.445221	-0.87194
1-o-hexadecyl-2-o-(2e-butenoyl)-sn-glyceryl-3-phosphocholine	-0.474764	0.807005	0.932454	-0.295824	0.371029	2.46604	-0.111121	-0.7817	-0.645755	-0.819123	-0.418106	-1.03013
1-o-octadecyl-sn-glyceryl-3-phosphorylcholine	0.429638	-0.202633	2.5613	-0.64167	0.402076	0.961341	-0.359698	-0.855569	-0.752549	-0.738079	0.056577	-0.860731
1-palmitoyl-sn-glycero-3-phosphocholine	-0.102065	0.219997	1.44339	-0.0477027	0.747126	1.71575	0.0190911	-1.61555	0.0941893	-0.63108	-0.357008	-1.48614
1-Stearoyl-sn-glycerol 3-phosphocholine(LPC(18:0))	-0.0939265	0.565293	1.5171	-0.757768	0.686885	1.97682	0.154247	-0.867466	-0.621656	-0.713133	-0.7812	-1.06519
3-methoxytyramine	-0.442532	1.2127	-0.813707	2.02351	0.881792	0.641488	-1.22924	-0.766319	-0.293094	-0.84418	-0.644732	0.274317
3,4-dihydroxy-l-phenylalanine	-1.13642	-1.21482	0.370817	-0.583771	-0.748819	-0.447386	1.52935	-0.603974	0.381536	1.21355	-0.355443	1.59538
3.alpha.,4.beta.-galactotriose	0.00193758	-0.788033	-0.691257	-1.42026	-1.31193	-0.209085	1.22948	0.299766	2.06306	0.320172	0.128898	0.377246
4.alpha.-mannobiose	-0.139591	-0.286476	-0.528762	-1.32174	-1.3784	-0.262145	1.92749	-0.266728	1.65963	0.402129	0.398769	-0.204176
5-methylcytosine	-0.474491	-0.521109	-0.28417	-1.06674	-0.48094	-0.870222	2.51388	-0.553372	0.152537	1.13188	-0.13647	0.589214
5alpha-androstan-17beta-ol-3-one	2.15793	0.780503	-0.807469	0.588095	1.3045	0.172898	-0.615146	-0.711426	-0.905459	-0.59255	-0.749724	-0.622155
7-hydroxyflavone	-0.434266	-0.544678	0.332387	0.913202	1.58636	2.02143	-0.75529	-0.258821	-1.06266	-0.432218	-0.48039	-0.885051
Adenine	-1.18552	-1.31095	0.0686912	-0.634149	0.808192	-1.0955	1.16218	-0.00117036	-0.828439	1.5595	0.522239	0.934925
Adenosine	-1.19753	-0.891253	-0.340907	-0.820481	0.683823	-0.941778	1.0443	-0.408917	-0.833463	1.28052	1.42901	0.996676
Alfentanyl	1.1633	-0.0534229	2.31566	1.04146	-0.456581	-0.0539355	-0.886535	-0.225974	-0.773479	-0.503169	-0.598077	-0.969244
Arachidonoyl ethanolamide phosphate	-0.515255	-1.03221	-0.00979473	-1.75363	-0.509208	0.291419	-0.00491508	-0.311614	1.43585	1.34028	-0.393607	1.46269
Arg-His-Lys	0.0193235	-1.12013	-0.0658079	-1.02973	-0.760507	-0.779711	1.07171	-0.530406	1.69548	-0.0349451	-0.235256	1.76998
Argininosuccinic acid	0.57298	0.474358	-0.80499	0.248391	1.65918	1.65292	-0.986658	-0.66342	0.225743	-0.101516	-1.44244	-0.834545
Asp-Pro-Arg	0.277453	-1.33268	-0.00874522	-0.491169	-0.981398	-0.966705	0.332204	-0.435401	1.26667	0.0282455	0.0532161	2.25831
Benzeneethanamine, 2,5-dimethoxy-4-(trifluoromethyl)-	-0.712848	-0.966035	-1.07815	-1.10985	1.04242	-0.930978	0.567014	1.42507	1.63512	-0.0942907	-0.163985	0.386516
Chrysosplenetin	-0.719871	-0.76403	-0.594288	-1.04967	-0.629608	-0.554235	2.25711	-0.048065	-0.499288	1.12257	0.879144	0.600226
Creatine	0.0214691	-0.502099	0.380728	0.63771	0.630202	2.30379	0.51679	-1.02676	-0.590285	-0.0668158	-1.4362	-0.868528
Cyhalothrin	-0.60204	-0.603891	-0.573852	-0.629106	-0.497498	-0.870784	2.50915	-0.253898	0.267206	1.34299	0.344964	-0.433239
Cysteic acid	0.539419	-0.320526	0.0543605	1.09916	1.03134	2.13614	-0.950194	-0.70859	-0.534931	-0.45416	-1.14743	-0.7446
Daunorubicin	-0.757372	-0.197124	-0.319568	-1.40699	-1.36321	-0.0791935	2.03329	-0.523275	1.11358	0.398217	0.433253	0.668388
Ebastine	-0.00688764	-0.972215	-0.657608	-1.37444	-0.665504	-0.844025	2.11018	0.653168	0.161344	0.780829	-0.196775	1.01193
Echinocystic acid	0.446896	-0.894742	0.389564	1.57378	2.04207	0.000220179	-0.568193	-1.26752	-0.0655922	-0.285602	-0.334601	-1.03628
Ethoxyquin	0.410162	0.177855	2.2472	1.29795	0.678355	-0.642302	-1.10472	-0.396328	-0.811573	-0.557508	-0.681545	-0.617545
Fenbufen	1.34349	0.233973	0.883137	-0.090209	0.680896	1.1719	0.0982971	-1.15789	-1.58539	0.418277	-0.506548	-1.48993
Heptadecasphinganine	1.17306	0.407552	-0.303156	1.27061	0.243046	1.35839	-0.607893	-0.842307	-1.5316	-1.32072	-0.500702	0.653719
His-Thr	0.239125	-1.01656	0.0100304	-0.963875	-0.852176	-0.855979	1.81927	-0.699038	0.781504	-0.538752	0.461108	1.61535
Isobutyric acid	1.19869	0.732423	0.855112	0.23267	0.33268	0.910679	0.284781	-1.40229	-1.28038	-1.36741	-1.1488	0.651842
Leu-Gln-Arg	-0.219316	-1.23817	-0.0833678	-1.4816	-0.410484	-0.449344	1.5474	-0.50017	0.592162	1.39056	-0.455366	1.30769
Lincomycin	0.326512	-0.892579	-0.934833	0.419114	-1.88186	-0.924476	1.18959	0.714888	0.284371	-0.120426	0.212045	1.60765
Mecarbam	1.43948	-0.600104	-0.671471	2.09448	1.11293	-0.0501169	-0.221796	0.012231	-0.752387	-0.80735	-0.702836	-0.853059
Melezitose	-0.0451581	-0.754225	-0.508485	-1.55396	-1.26463	-0.0499718	1.50114	-0.0454235	1.88813	0.473345	0.0298685	0.329365
Methyl (1-(cyclohexylmethyl)-1h-indole-3-carbonyl)-l-valinate	-0.647795	-0.643353	-0.455436	-0.786372	-0.492157	-0.477979	-0.342502	-0.73397	1.63735	0.117798	0.537423	2.28699
N-fluorenylacetamide	-0.138124	-0.461311	-0.657607	-0.818433	-0.613478	-0.807917	-0.260906	0.94361	2.5269	-0.344684	1.01403	-0.38208
Naringenin	1.89615	0.318883	0.32387	1.4222	0.219059	0.51658	-1.06555	-0.677359	0.0452493	-0.752965	-0.827437	-1.41868
Orcinol .beta.-d-glucoside	1.89145	1.09656	0.523155	0.674069	0.248102	0.2534	-0.874696	-0.99128	0.223799	-0.613425	-0.871441	-1.55969
Oxyresveratrol	0.778953	-0.003822	0.602764	0.539239	0.320477	1.30467	-0.143217	-1.28061	-1.8123	0.708285	0.486047	-1.50048
Pterostilbene	0.14545	-0.0641133	1.41743	0.157466	2.16871	-0.5148	-1.25638	0.307114	-0.838584	-1.19159	0.0815344	-0.412233
S-Adenosylmethionine	-0.942268	-0.819747	-1.11831	-0.947609	1.22825	-1.21679	0.657131	0.984074	1.61392	-0.0911412	0.130985	0.521506
Sarsasapogenin	1.24446	1.26519	0.144793	-0.176523	-0.139721	1.15617	0.336576	-0.7287	-1.40306	0.42756	-1.89556	-0.231181
Sulfamethazine	-0.0320472	-0.181297	1.94277	-0.267549	2.09328	0.0479061	-0.924241	-0.0412293	-0.745945	-0.909609	-0.406982	-0.575053
Tyr-Arg	-0.191705	-0.694387	-0.152907	-1.2026	-0.641905	-1.17729	2.16784	-0.585879	0.735062	0.25281	0.268581	1.22239
Xylitol	-0.541499	-0.757622	-0.676644	-0.501516	-0.55081	-0.752018	0.127889	2.77084	-0.0212368	0.46064	-0.303544	0.745518

## Sheet: negative
Supplementary Table S3 The DRMs in a negative ion model between HTBC18 and HDLC18 groups.
Name	HTBC18-1	HTBC18-2	HTBC18-3	HTBC18-4	HTBC18-5	HTBC18-6	HDLC18-1	HDLC18-2	HDLC18-3	HDLC18-4	HDLC18-5	HDLC18-6
(19r)-9-acetyl-19-hydroxy-10,14-dimethyl-20-oxopentacyclo[11.8.0.0<2,10>.0<4,9 >.0<14,19>]henicos-17-yl acetate	0.666564	0.114806	2.50879	0.562025	0.81378	-0.558807	-0.81337	-0.362689	-0.714295	-0.772329	-0.635596	-0.808883
1-(5z,8z,11z,14z-eicosatetraenoyl)-sn-glycero-3-phosphoserine	1.97525	-0.669611	1.38259	-0.438967	0.789852	0.8611	-0.502005	-0.807112	-1.18869	-0.663225	-0.644276	-0.0949026
1-palmitoyl-2-hydroxy-sn-glycero-3-phosphoethanolamine	0.58038	0.293321	0.729205	0.32175	0.138261	2.43316	-0.558776	-1.17096	-0.276429	-0.650788	-0.666627	-1.1725
1-palmitoyl-2-oleoyl-phosphatidylglycerol	-0.250857	-1.67984	-0.275111	-0.551862	-0.398402	-0.354641	0.275771	-0.78767	-0.334858	1.17131	1.28156	1.9046
1-stearoyl-2-hydroxy-sn-glycero-3-phosphoethanolamine	0.673778	0.459896	0.688012	-0.161205	0.53568	2.37138	-0.353297	-1.07227	-0.540651	-0.722214	-0.751469	-1.12764
15s-hydroxy-8z,11z,13e-eicosatrienoic acid	0.748725	0.56412	0.969859	1.09893	-1.36341	1.64994	-0.0211833	-0.880474	-0.748894	-0.508358	-0.181113	-1.32814
2-(2-hydroxybut-3-en-2-yl)-3a,6,6,9a-tetramethyl-2,4,5,5a,7,8,9,9b-octahydro-1h-benzo[e][1]benzofuran-4,5-diol	-0.154901	-0.153803	-0.018016	0.781886	1.84007	1.52845	-0.861937	-0.844081	-0.895033	-0.488058	0.59556	-1.33014
2,4-dichlorophenol	0.868732	0.438927	0.294024	-1.10929	1.06334	1.90944	-0.473193	0.464597	-1.47671	-0.805868	-0.585723	-0.588282
2,5-furandicarboxylic acid	1.39868	-0.417694	-0.286028	0.219625	1.7543	0.948367	-1.35213	-0.691708	-1.41786	-0.0928933	-0.497476	0.434817
3-hydroxybutyric acid	-0.903258	-0.648638	0.0884275	-0.970907	-0.220425	-0.860476	0.0883701	0.8803	1.21791	1.92642	0.667617	-1.26534
4,6-diamino-5-formamidopyrimidine	-0.361326	-0.404142	0.805973	1.86986	1.50848	0.531004	-1.18308	-0.835634	-1.24947	-0.0147769	-0.579371	-0.0875139
5-chloro-7-nitroquinolin-8-ol	1.09054	1.68956	1.91667	-0.242571	-0.46209	-0.659481	-0.701789	-0.437942	-0.568374	-0.404579	-0.0354914	-1.18445
Cholesteryl sulfate	-0.301215	-0.259119	2.45076	-0.226216	0.813685	1.206	-0.707863	-0.776791	-0.198529	-0.819457	-0.312115	-0.869138
Citraconic acid	0.74279	-0.847572	2.34091	-0.117391	1.12681	0.581698	-0.823211	-0.347555	-0.772166	-0.464864	-0.639255	-0.780196
Creatinine	0.41547	-0.446763	1.10872	1.1263	0.533907	1.9087	-0.699213	-0.393297	-0.655785	-0.780987	-0.686221	-1.43084
Digalacturonic acid	0.5691	-0.511199	0.791387	1.1698	2.26886	-0.669047	-0.644524	-0.158124	-0.174996	-0.929919	-0.966622	-0.74471
Dl-a-hydroxybutyric acid	0.280141	2.05262	0.323759	0.686774	0.897783	-0.894925	0.449216	-1.64912	-1.08406	-0.192456	-0.515583	-0.354152
Eicosenoic acid	-0.461217	0.433087	1.25738	-0.636584	2.44239	0.507764	-0.225697	-0.477552	-0.552937	-0.95632	-0.60929	-0.72102
Glycocholic acid	0.761449	-0.0776837	1.91217	-0.369302	1.20755	1.19929	-0.668499	-0.854902	-0.474598	-0.840612	-0.944839	-0.850028
Isomaltose	0.275562	-0.615018	-0.0265121	-1.05371	-1.90435	-0.931424	1.67573	0.535149	0.802856	-0.262875	0.733594	0.770997
Malate	0.00703683	1.47618	1.33729	1.82675	0.0173599	-0.133608	-0.933003	-1.01611	-0.774769	-0.725303	-0.718218	-0.363603
Maleic acid	0.0763648	1.42765	1.32588	1.79403	0.0926394	-0.0702401	-0.908628	-1.1499	-0.865811	-0.549885	-0.785018	-0.387087
Maltotetraose	-0.0491654	-0.591834	-0.804909	-1.32461	-1.34251	-0.179173	1.32086	0.196965	2.10506	0.198753	0.0844717	0.386088
Maltotriose	-0.0747418	-0.673561	-0.672209	-1.42339	-1.27626	-0.102585	1.3131	0.166195	2.10983	0.111409	0.0720275	0.450179
N-docosanoyltaurine	0.0604135	0.427567	0.517673	0.738638	0.445722	2.37739	-0.879044	-0.882201	-1.30809	-0.65495	-0.194839	-0.648284
Ofloxacin n-oxide	-0.393465	-0.682448	-0.484241	-0.226703	-1.59712	-0.372648	-0.497996	0.261557	2.51626	0.369839	0.496656	0.610308
Ophthalmate	1.02174	0.792591	0.502711	1.40874	-0.343357	0.685356	-2.12015	0.0470089	-1.25796	0.155237	-0.419524	-0.472393
Pc 36:2	-0.604052	0.297571	-0.737554	-1.19752	-1.91498	-0.132428	0.00300007	1.05366	0.431621	1.58341	1.0205	0.196773
Pglu-glu-pro-amide	0.135075	0.059137	-0.931955	-0.418214	-1.12807	-1.12114	0.690868	1.81419	0.230883	1.59968	0.0786192	-1.00908
Phlorobenzophenone	1.09573	-1.31677	-0.859953	0.0360483	-1.60453	-0.951962	1.35912	0.0515701	0.331152	0.063889	1.26394	0.531756
Phosphocreatine	0.289253	-0.287365	0.220442	2.20852	0.975214	0.326065	-0.855014	0.149944	0.316353	-0.959601	-0.849489	-1.53432
Pi 36:4	0.863517	1.45466	0.471168	0.164185	1.18357	-0.000661018	-0.127658	-1.78289	0.233112	0.0511063	-1.04737	-1.46274
Pi 38:6	0.89899	-0.990092	1.1647	-0.233384	1.72413	1.22503	-0.890745	-0.82958	-0.157957	-0.589796	-0.112974	-1.20832
Propanoic acid, 2-(4-chloro-2-methylphenoxy)-	0.161826	-1.43747	-0.49695	-0.630196	-0.0258838	-1.12299	-0.243763	0.479641	0.249085	0.60538	-0.0449957	2.50631
Propionic acid	-0.0587827	1.20664	0.4648	1.54761	0.855064	-0.671933	-1.86622	0.248965	-0.634136	-0.716387	-0.967607	0.591986
Propylpyrazoletriol	0.25425	-0.974693	-0.685605	-0.491095	-0.941642	-0.662834	0.388118	-0.321182	2.60251	0.058511	0.942942	-0.169279
Prostaglandin f1.alpha.	-1.19174	0.344581	0.359055	0.795888	1.91636	1.33171	-0.495448	-0.200623	-0.749274	-0.513002	-0.14055	-1.45696
Pyruvaldehyde	-0.703595	2.19705	0.959725	1.38275	0.120544	-0.103899	-0.596337	-0.745115	-1.07225	-0.424115	-0.328146	-0.686612
Rac-trans-3-hydroxy-1-methyl-2-pyrrolidinone-5-(3-pyridinyl)carboxylic acid	1.2601	0.503559	0.274939	1.23401	0.798536	0.817459	-1.0913	-0.952524	-1.16288	-0.704874	0.467953	-1.44497
S-lactoylglutathione	0.28431	-0.856398	0.887636	0.693356	1.962	0.733112	-1.31875	0.0920315	-0.700385	-0.372572	-1.46611	0.0617806
Succinate	-0.104747	1.2994	0.461054	1.51404	0.844704	-0.65408	-1.86087	0.207041	-0.646945	-0.734351	-0.916931	0.591678
Udp-n-acetylglucosamine	-1.4266	0.355427	-1.11966	0.263919	-0.604109	-1.28575	-0.174697	1.05297	1.09051	0.285211	-0.184556	1.74734
Uric acid	-0.661176	1.0252	-0.201701	-0.139382	2.28377	1.33409	-0.651461	-0.802738	-0.67527	-0.253419	-0.433843	-0.82407
Uridine	1.22631	-0.248505	0.0655511	0.0897357	1.54737	0.913982	-1.66608	-0.00547791	-1.77124	-0.167103	-0.346622	0.362081
Xanthine	-0.894064	1.18114	-0.0937065	0.401437	1.54295	1.75736	-1.07079	-0.575816	-0.782799	-0.727259	0.00100931	-0.73945
Xanthosine	-0.630892	1.58769	0.391524	0.924648	1.06558	1.18155	-1.66256	-0.586862	-0.581649	-0.872489	-0.40573	-0.410797
