# Supplementary material for: Metabolomics and transcriptomics of embryonic livers reveal hypoxia adaptation of Tibetan chickens
Source: BMC Genomics. 2024 Feb 1;25:131. doi: 10.1186/s12864-024-10030-w (PMC10832288; doi:10.1186/s12864-024-10030-w)
Supplement: Supplementary file 5 — Additional file 5: Supplementary Table S4. The DRMs in positive and negative ion models between NTBC18 and NDLC18 groups [file 12864_2024_10030_MOESM5_ESM.xlsx]

## Sheet: positive
Supplementary Table S4 The DRMs in a positive ion model between NTBC18 and NDLC18 groups.
Name	NTBC18-1	NTBC18-2	NTBC18-3	NTBC18-4	NTBC18-5	NTBC18-6	NDLC18-1	NDLC18-2	NDLC18-3	NDLC18-4	NDLC18-5	NDLC18-6
(r)-(+)-arachidonyl-1'-hydroxy-2'-propylamide	-0.647646	-0.239023	-0.716184	-0.801593	-0.559586	-0.883752	-0.845741	1.29865	1.11982	-0.535036	1.84292	0.967184
1-(1z-hexadecenyl)-sn-glycero-3-phosphocholine	1.70895	0.358961	0.407562	0.854664	1.20348	-1.09357	0.133704	-0.0191563	-0.771296	-1.18566	-0.0522664	-1.54537
1-arachidoyl-2-hydroxy-sn-glycero-3-phosphocholine	0.631288	-0.0493894	1.41798	0.99137	1.39905	0.572911	-0.327011	-0.439084	-1.25761	-1.31015	-0.370385	-1.25897
1-behenoyl-2-hydroxy-sn-glycero-3-phosphocholine	1.56979	1.15167	0.678326	0.806443	0.475111	0.332206	0.110245	-0.549574	-1.37909	-1.34065	-0.804989	-1.04949
1-heptadecanoyl-sn-glycero-3-phosphocholine	0.683101	-0.183421	1.93834	0.711208	1.33983	-0.796289	-0.294408	-1.05982	-1.21869	-0.86186	0.28108	-0.539075
1-hexadecyl-sn-glycero-3-phosphocholine	1.18368	1.0882	-0.118839	0.928742	1.35782	-1.05586	-0.520843	-0.188994	-1.5618	-0.92338	0.5995	-0.788227
1-o-octadecyl-sn-glyceryl-3-phosphorylcholine	2.00746	1.03472	0.430099	0.723514	0.734817	-1.11838	-0.149752	-0.596193	-1.15454	-0.734942	-0.110448	-1.06634
1-palmitoyl-sn-glycero-3-phosphocholine	0.568514	-0.529221	0.761991	0.589838	2.33397	-0.0829695	-0.970474	-0.351142	-1.30015	-1.07617	0.249999	-0.194186
1-Stearoyl-sn-glycerol 3-phosphocholine(LPC(18:0))	0.046144	-0.0747231	1.75784	0.0190148	1.98119	0.0315763	-0.00547804	-0.272321	-1.04536	-1.09674	-0.0761562	-1.26499
1,2-dilinoleoylglycerol	-0.0264317	0.942665	0.591089	-0.0199207	0.699723	1.26468	0.912206	0.0131803	-0.422462	-0.383069	-1.5251	-2.04656
15-deoxy-.delta.12,14-prostaglandin j2 glutathione	-0.933472	-0.885801	-1.26826	-0.731919	-0.375548	-0.0505405	1.64252	0.908937	-0.467024	1.3343	-0.358573	1.18538
16-phenoxytetranorprostaglandin f2.alpha. cyclopropyl methyl amide	-1.02607	-1.33437	-0.857292	-0.258607	-0.410755	-0.347052	1.25194	0.517012	-0.39667	0.941434	-0.124524	2.04496
17alpha-hydroxyprogesterone	-0.956013	-1.44995	-0.34623	-0.304615	0.0844878	-0.345271	0.584534	-0.270844	-0.385039	2.42653	-0.123033	1.08545
1h-pyrazole-3-carboxamide, 5-(5-chloro-2,4-dihydroxyphenyl)-n-ethyl-4-(4-methoxyphenyl)-	-0.33939	0.931951	1.35378	-0.373011	1.1011	1.74077	-1.26613	-0.640044	-0.462524	-0.741047	-0.947498	-0.357965
2-arachidonoylglycerol	-0.265975	0.150523	1.69335	1.15341	0.548604	1.4241	-0.262308	-0.697656	-0.565426	-1.35979	-0.882699	-0.936135
2-methylbutyryl-l-carnitine	-0.72489	-0.898285	-0.582563	-0.525584	-0.73824	-0.481445	0.508935	-0.245492	0.309946	1.20923	-0.338248	2.50663
3-[(cholamidopropyl)dimethylammonio]-1-propanesulfonate	0.192226	0.43981	1.98557	0.044364	0.451923	0.835729	0.254848	-0.949041	0.00165953	-1.96961	-0.291126	-0.996352
3-hydroxystanozolol glucuronide	-0.793985	-1.862	-0.488256	-0.364342	0.0848632	-0.464297	1.01897	-0.119307	-0.160284	1.45183	-0.0689321	1.76574
3.alpha.,4.beta.-galactotriose	-1.26061	-0.431712	-0.401535	-1.95168	0.0912657	-0.0775276	0.112172	0.677742	0.260016	-0.0803386	1.47977	1.58245
4-nitroquinoline-1-oxide	-0.538062	-2.23295	-1.36182	0.156491	-0.0920819	0.163013	1.31044	0.807897	0.386415	1.07565	0.364035	-0.0390296
4-piperidinecarboxamide	-1.95148	-1.9311	-0.461016	-0.412216	0.631662	0.613897	0.597008	0.692912	0.24075	0.905871	0.45705	0.616658
5-(2-hydroxyethyl)-4-methylthiazole	-0.278244	-0.102173	0.688951	-0.060946	2.12465	1.06963	-0.204203	-1.65123	-1.17311	-0.0314584	-0.718765	0.336893
5-methylcytosine	-0.960523	-1.43531	-0.520428	-0.608707	0.738786	-1.07079	1.48362	0.527723	0.384076	0.89709	1.30505	-0.740584
7-hydroxyflavone	0.863528	1.44948	0.667137	0.50269	0.297082	1.22443	-1.221	-0.869004	-0.737781	-1.36652	-1.06921	0.259162
7,3',4'-trihydroxyisoflavone	0.136314	0.426155	1.10723	0.397788	1.81867	0.743814	-0.776006	-1.26778	-0.840511	-0.934661	-1.25299	0.441972
7,8-dihydrobiopterin	-0.249443	2.23344	0.249696	-0.0739053	0.0904268	1.26524	-0.826593	-0.603492	-0.44258	-1.15114	-1.1356	0.643959
Acenapthylene	-1.52259	-0.568812	-0.934614	-0.764656	-0.260825	-0.146147	0.0142947	0.467199	1.15561	-0.179961	2.22731	0.513195
Adenosine 5'-monophosphate	1.08493	0.00549965	1.32493	2.06497	-0.0367628	-0.968003	-0.0174266	-0.105119	-0.747324	-0.864538	-0.744273	-0.996882
Ala-Val-Arg	-0.947002	-1.44058	-0.891207	-0.612342	0.112184	-0.636543	1.54841	0.824462	-0.493355	0.0823325	0.999609	1.45403
Alfentanyl	-0.0788629	0.172738	2.87319	0.378211	-0.083043	0.375379	-0.348752	-0.726446	-0.677733	-0.73541	-0.34231	-0.806962
Anilofos	-0.498165	1.02715	1.8691	1.29711	0.766325	-0.251985	-0.0510448	-0.534674	-1.23207	-0.579164	-0.69963	-1.11294
Arachidonoyl ethanolamide phosphate	-0.473085	-1.47229	-0.517958	-0.281601	0.690574	-1.43517	1.61878	0.27469	-0.157014	1.70082	0.260278	-0.208025
Arg-His-Lys	-1.11246	-1.29642	-1.01117	-0.631111	0.0193493	-0.665087	1.47582	0.839095	-0.426037	1.2323	0.343673	1.23205
Arg-Pro-Arg	0.532844	-0.0832492	0.679782	0.781265	1.88153	1.18311	-1.19854	-0.838015	-0.857208	-1.1711	-0.3187	-0.591724
Arg-Tyr	-0.637857	0.452699	1.31503	0.149357	2.30046	0.514769	-0.687215	-0.952529	-0.288912	-0.855682	-0.540915	-0.769202
Asp-Arg	-1.09008	-0.675595	-0.414756	-0.535407	-0.639701	-0.605657	0.914748	0.114432	0.596613	0.374735	-0.577264	2.53793
Asp-Pro-Arg	-0.475622	-1.4647	-0.788504	-0.544905	0.593396	-1.31809	1.99236	0.874214	-0.278436	0.387276	0.250964	0.772049
Azithromycin	-1.25636	-1.38478	-1.17464	-0.253495	0.284299	-0.738728	0.978066	0.310676	0.697589	1.64426	-0.182409	1.07552
Benalaxyl	-0.0197541	-1.46518	-0.849458	-0.0353609	-0.188074	-1.35332	2.1546	-0.152061	-0.0544145	0.976274	0.771621	0.215132
Butanoic acid, 4-[(1,2-dioxohexadecyl)amino]-, ethyl ester	0.467397	2.06077	0.165834	0.881989	0.693096	0.329759	-1.37018	-0.665669	-0.33549	-1.5744	-0.413529	-0.239574
Cabergoline	-0.919166	-1.42833	-1.29317	-0.185973	0.232165	-0.446261	0.833639	0.638855	0.161254	0.718918	-0.39781	2.08588
Chrysosplenetin	-0.812152	-1.30814	0.175669	-0.636966	0.0402698	-0.870322	0.607064	1.0565	-0.281147	2.40562	-0.111044	-0.265353
Chymostatin	-0.943139	-0.824609	-1.22571	-0.688845	-0.444471	-0.0192314	1.15013	0.874077	-0.432247	1.78706	-0.4809	1.24788
Colladonine	-0.523073	-1.33596	-0.633518	-0.0884995	0.0600572	-0.869074	2.20809	-0.35453	0.26534	0.47634	1.4364	-0.64158
Corticosterone 21-acetate	-0.781229	-1.17954	-0.436583	-0.596523	0.000850915	-0.69789	1.07009	0.365593	-0.276765	0.0436709	-0.0809294	2.56925
Cyclobenzaprine	-0.822067	-1.46607	-0.0952252	-0.0688794	0.197188	-1.39228	1.30402	-0.107111	-0.38424	1.94615	0.177905	0.710609
Daunorubicin	-1.49738	-0.652611	-0.168966	-1.47335	-0.292726	-0.588624	0.923241	-0.0946405	0.250637	0.751942	1.71371	1.12877
Decanoyl-l-carnitine	-0.804243	-1.68647	-0.0207611	0.0799254	-0.27234	-1.20333	1.75545	0.220992	-0.00693965	1.44404	0.813591	-0.319913
Didodecyl 3,3'-thiodipropionate oxide	0.137396	-1.23573	-1.44349	-0.0140907	-1.29412	-0.663488	1.03182	-0.388007	0.518875	1.03611	1.06157	1.25315
Digitoxin	-1.698	-1.43917	-0.642461	-0.473733	-0.139454	0.0810504	0.873996	0.641446	-0.00589542	1.58069	1.30444	-0.0829113
Dihydromorphine	-1.55911	-1.19941	-1.1078	-0.965296	1.25957	-0.461861	0.777157	0.537148	0.137113	0.961311	0.705313	0.91588
Dl-2-aminocaprylic acid	0.501456	1.61516	1.00795	1.33169	0.597044	-0.430112	0.0382547	-1.02874	-0.349654	-1.1896	-1.14808	-0.945366
Fluorene	-0.0691586	0.206098	0.181604	1.65057	1.4126	0.899784	-1.41392	0.113598	-0.463941	-1.41259	-0.0243514	-1.0803
Glu-Leu-Arg	-0.88062	-1.46809	-1.35052	-0.10769	-0.384961	-0.510244	1.61695	1.26079	-0.134335	1.10829	0.344354	0.506067
Gly-Phe	-1.07176	-1.36931	-0.584765	-0.269656	0.24969	-0.655156	1.27195	-0.248312	-0.345971	2.11861	0.0204148	0.884265
Hexamethylphosphoramide	-0.841812	-1.51367	-0.616888	-0.775573	-0.316376	-0.820759	1.52141	1.14189	0.774342	1.30966	0.457124	-0.319345
His-Asn	-1.15883	-1.30319	-0.195083	-0.284569	-0.277588	-0.899235	1.60232	-0.0858699	-0.342566	1.90616	0.307906	0.730543
His-Gln	-0.810587	-0.892502	-0.410425	-0.39956	-0.422148	-0.510255	1.02644	-0.29879	-0.382516	2.65196	-0.198372	0.646752
His-Gly	-1.18446	-1.27657	-0.344241	-0.309903	0.216944	-0.466647	0.961958	-0.210225	-0.428874	2.3964	-0.115061	0.760673
His-His	-1.09132	-1.64288	0.240575	-0.66938	0.219945	-0.384271	0.808614	0.194662	-0.409559	2.02518	-0.419158	1.12759
His-Leu	-0.759054	-1.31158	0.00873814	-0.237977	-0.0416996	-0.991079	1.38099	-0.263591	-0.30884	2.31695	0.420757	-0.21361
His-Thr	-0.704682	-1.02934	-0.583952	-0.544242	-0.271861	-0.971105	0.906325	0.759162	-0.136458	2.51763	0.158028	-0.0995042
His-Val	-0.822854	-1.11363	-0.332326	-0.0658182	-0.205768	-1.12165	1.37152	-0.269674	-0.0139949	2.36598	-0.112715	0.320925
Homoharringtonine	-0.706897	-1.10438	-0.672404	-0.806495	0.123736	-0.875042	1.07006	0.820208	0.196451	0.126067	-0.473592	2.30229
Ile-Arg	-0.987507	-1.00888	-0.642413	-0.748582	-0.418636	-0.0863957	0.418546	-0.218248	-0.399939	0.753375	0.854648	2.48404
Ile-Tyr	-0.863769	-1.42435	-0.839272	-0.453472	0.00476861	-1.02687	0.75553	0.577491	-0.271825	1.90117	0.418924	1.22167
L-(.+/-.)-alliin	-0.460486	-0.234463	1.48777	0.285646	1.1506	1.7571	-0.309778	-0.801011	-0.55746	-1.65989	-0.27172	-0.386316
L-bunolol	-0.536158	1.72624	2.1768	-0.293266	0.346476	0.382764	-0.339058	-0.464727	-0.707155	-0.82846	-0.895119	-0.568342
L-canavanine	0.273353	-1.55961	-0.806607	-0.481781	0.10181	-1.44993	0.250207	0.979329	0.147803	1.29969	-0.374343	1.62007
Lasiocarpine	-0.14825	-0.6702	-1.49366	-0.659202	-0.815925	-0.0538206	0.52214	0.302278	-0.0103009	0.938718	-0.328668	2.41689
Leu-Ala	-1.0626	-1.40698	-1.42011	0.230754	-0.575039	0.384685	0.996617	1.45933	-0.392436	-0.181924	1.20383	0.76387
Leu-Ala-Arg	-0.833637	-1.4543	-0.483833	-0.332443	0.462741	-1.16626	1.11696	1.19699	0.0429296	0.648034	1.59445	-0.791639
Leucylleucine	-0.967294	-1.27034	-0.768919	-0.0642607	0.0104145	-0.745101	0.738866	1.13856	-0.645565	1.16166	-0.454753	1.86673
Linoleoylcarnitine	0.0628689	2.27551	1.1223	-0.392436	0.060391	0.481578	-1.0037	-0.523871	-0.421889	-1.62657	0.16009	-0.19427
Luteinizing hormone releasing hormone human	-0.566783	-0.894133	-1.12664	-0.539061	-0.444191	-0.81229	2.0138	0.454726	-0.421731	1.26253	-0.115701	1.18947
Lys-Tyr-Arg	-0.94413	-1.40801	-1.31014	-0.456759	-0.0522	-0.674916	1.12064	0.806169	-0.0634234	1.60823	0.298712	1.07584
Medicagenic acid	-0.357577	-1.31883	-0.554547	-1.16853	-0.805021	0.245522	0.180749	-0.0613322	2.25782	0.153779	0.178211	1.24976
Melezitose	-1.36358	-0.331041	-0.369396	-2.07816	0.301475	0.0662692	0.199985	0.646918	0.222624	-0.105198	1.32399	1.48611
Myristoyl-l-carnitine	0.129084	1.91251	1.65674	-0.92531	0.371685	0.328548	-0.91535	-0.0405024	-0.903115	-1.2538	-0.485574	0.125078
N-acetylsphingosine	0.410548	0.222153	2.64841	-0.0234659	0.771153	-0.320102	-0.546522	-0.202623	-1.01048	-1.17139	-0.521111	-0.256566
N-fluorenylacetamide	0.282564	-1.30919	-1.06349	-0.659182	-0.865187	-0.512565	-0.707376	0.581562	1.60534	1.25773	1.27197	0.117831
N,n-diethyltryptamine	-0.807989	-0.822713	-0.674796	-0.455927	-0.257771	-1.43186	-0.154756	0.661665	0.353968	1.62585	0.0519202	1.9124
N,n-dimethylguanosine	-1.08887	-1.66602	-0.663375	-0.688063	-0.145233	0.603448	1.36225	0.556771	-0.218166	-0.372108	0.568729	1.75064
Ne-acetyllysine	-0.956017	-1.43171	-0.450214	-0.739729	1.07268	-1.05365	1.37418	0.38812	0.142162	1.01218	1.25259	-0.610595
Norbuprenorphine glucuronide	-0.872931	-1.31398	-1.42947	-0.229719	-0.169818	-0.78171	1.06249	1.64223	-0.106944	1.19467	0.55612	0.449057
Oleoyl-l-carnitine	0.212563	1.89495	0.991286	-0.210966	-0.453588	1.5349	-1.03611	-0.783485	-0.453556	-1.28867	0.0594251	-0.466741
Orcinol .beta.-d-glucoside	-0.446812	-0.401101	0.0945677	0.983736	2.20879	1.1638	-0.866017	-0.35369	-0.996842	-0.867398	-0.83993	0.320896
Oxcarbazepine	-1.16375	-1.32901	-0.293763	-0.618633	-0.369664	-0.0960718	1.18394	0.144353	1.91464	-0.130006	1.34645	-0.588479
Oxyresveratrol	-0.0688384	0.558485	1.22916	0.693989	1.26759	0.888029	-0.800033	-1.34295	-0.906787	-0.957916	-1.26902	0.708302
Pentamidine	0.0701324	-1.39809	-0.99934	-0.58578	0.345494	-1.36114	1.68701	0.525726	-0.269688	1.52528	0.00774405	0.452646
Phaclofen	-1.29918	-0.200192	-1.01647	-1.0286	-0.397043	0.0415139	-0.247231	0.58432	1.63854	-0.557848	1.76181	0.720371
Phe-arg	-1.04799	-1.52212	-0.855667	-0.540374	-0.0309973	-0.913532	1.28922	0.690214	0.0344852	1.33365	0.240609	1.3225
Picloram	1.08062	1.87795	-0.403804	0.771136	-0.982683	1.26024	-0.495765	-1.16149	-0.58781	-0.822477	-0.609678	0.0737519
Pirimiphos methyl	-0.876627	-0.982402	-0.548243	-0.467782	-0.421507	-0.685097	0.622692	0.136731	-0.254685	2.42145	-0.249526	1.305
Pristimerin	0.167218	-0.0466413	0.936282	0.0545412	2.3458	0.269588	0.0548992	-0.254618	-1.19154	-1.32227	0.112023	-1.12529
Pro-Ala	-1.00118	-1.20398	-0.39486	-0.389949	-0.381016	-0.307327	1.16126	-0.429137	-0.169452	2.325	-0.205039	0.995681
Pro-Glu-Arg	-1.00349	-1.01565	-1.0867	-0.630355	0.083377	-0.116786	-0.35825	0.723819	0.035814	0.827311	0.0879848	2.45293
Pro-his	-0.863533	-0.907973	-0.554831	-0.423765	-0.427389	-0.42736	0.922977	-0.267022	-0.251793	2.60436	-0.263129	0.859457
Pro-hyp	-1.42561	-2.13563	-0.00779283	-0.300036	0.37921	-0.301157	0.817353	1.07776	-0.00342805	1.40798	-0.0276272	0.518977
Pro-Leu-Lys	-0.890302	-1.53676	-0.292978	-0.0782613	-0.619059	-0.36237	2.02451	-0.502543	-0.438457	1.21878	0.982596	0.494848
Pro-thr	-0.870703	-1.00107	-0.217728	-0.526032	-0.384217	-0.339315	0.972095	-0.397225	-0.329133	2.36527	-0.525419	1.25348
Pro-val	-0.999042	-1.68124	-0.0590722	-0.128413	0.204113	-0.649275	2.23027	-0.038841	-0.0255233	1.30449	-0.108733	-0.0487298
Prothioconazole	-1.03287	0.16989	-1.43335	-0.378407	-0.639315	-0.67864	-0.0791924	0.249516	-0.159162	0.493897	1.28676	2.20087
Pseudojervine	-1.04583	-1.5223	-0.471625	-0.100767	-0.181762	-0.303313	1.67456	-0.116768	-0.0746679	2.09811	0.0711085	-0.0267434
Pyridoxal	1.15005	0.778654	0.783771	1.26819	0.540006	0.943736	-1.3513	-0.75007	-0.751519	-0.824297	-1.36067	-0.42655
Ser-Glu	-1.3519	-1.67095	-0.541771	-0.214946	0.224549	-0.16001	0.82528	0.150978	-0.0888252	0.549975	0.0533373	2.22429
Stearoyl-l-carnitine	0.351579	1.98948	0.33393	0.362991	0.0322875	0.438431	-1.07005	-1.24487	-0.834106	-1.51018	0.3024	0.848113
Thiamine	-0.157608	-0.49622	0.806972	-0.0335102	2.35499	0.880476	-0.00209256	-1.45407	-1.10749	0.0144908	-0.614612	-0.191329
Tyr-Arg	-0.697696	-1.00909	-0.639363	-0.652596	0.0457688	-0.973966	0.661585	1.12935	-0.185257	2.36106	0.419851	-0.459649
Val-Phe	-1.01276	-1.59	-0.680238	-0.16977	0.804793	-0.957932	0.51881	1.19887	-0.424212	1.18429	-0.2915	1.41965
Val-Thr	-1.08688	-1.86473	-0.45316	-0.380019	0.710101	-0.841632	1.02081	0.136464	0.447759	1.84038	0.335642	0.13526
Val-Val-Arg	-1.10149	-1.5988	-0.593407	-0.673844	0.870404	-0.663942	0.594322	0.229076	0.884503	2.00835	0.063802	-0.0189717
Xylitol	-0.69995	-0.862019	-0.748492	-0.618078	-0.695798	-0.773113	2.08228	-0.53186	0.364578	1.42118	0.0788023	0.982466

## Sheet: negative
Supplementary Table S4 The DRMs in a negative ion model between NTBC18 and NDLC18 groups.
Name	NTBC18-1	NTBC18-2	NTBC18-3	NTBC18-4	NTBC18-5	NTBC18-6	NDLC18-1	NDLC18-2	NDLC18-3	NDLC18-4	NDLC18-5	NDLC18-6
1-(5z,8z,11z,14z-eicosatetraenoyl)-sn-glycero-3-phosphoserine	1.11962	-0.889864	1.29153	-0.262245	1.08592	1.61021	-0.221841	-0.417505	-0.82629	-0.856959	-0.330244	-1.30233
1-(9z,12z-octadecadienoyl)-2-hydroxy-sn-glycero-3-phosphoethanolamine	-0.10902	1.22646	-0.0317788	1.56475	-0.357426	1.65207	-0.879595	-0.785326	0.478983	-1.01557	-0.816199	-0.927345
1-palmitoyl-2-hydroxy-sn-glycero-3-phosphoethanolamine	0.0208238	1.96011	0.658058	0.935633	0.7895	0.501657	-1.5028	-0.469458	-0.820898	-1.1556	-0.639596	-0.277434
1-stearoyl-2-hydroxy-sn-glycero-3-phosphoethanolamine	0.955252	0.931304	0.561245	0.923134	1.04377	0.771652	-1.65903	-0.680055	-1.22479	-1.25745	-0.23405	-0.130983
1-stearoyl-2-linoleoyl-sn-glycero-3-phosphocholine	1.30815	1.49401	1.2417	-0.963438	0.470899	0.130031	0.633095	-1.09552	-1.0126	-0.711997	-0.968788	-0.525533
1,4-d-xylobiose	0.085206	2.41576	0.587081	0.542019	0.18082	0.652388	-1.11685	-0.834938	-0.931971	-0.970839	-0.0601636	-0.548518
15s-hydroxy-8z,11z,13e-eicosatrienoic acid	1.18533	1.49551	0.369592	0.950047	1.00846	-1.14951	-0.104794	-0.655675	-0.350515	-1.42325	-1.16927	-0.155919
16-hydroxyhexadecanoic acid	-0.730096	0.233699	1.29554	-0.420234	0.976897	2.07627	0.356033	-0.912504	-0.906903	-1.03688	-0.487927	-0.443892
19,20-dihydroxy-4z,7z,10z,13z,16z-docosapentaenoic acid	-0.00896942	0.542958	2.32522	0.666226	0.089057	0.432434	-1.18347	-0.751273	-0.965759	-0.908973	-0.792356	0.554907
2-(2-hydroxybut-3-en-2-yl)-3a,6,6,9a-tetramethyl-2,4,5,5a,7,8,9,9b-octahydro-1h-benzo[e][1]benzofuran-4,5-diol	-0.770936	1.68772	0.809902	-0.342473	0.970736	1.52267	-0.810159	-0.893157	0.271883	-0.807156	-0.803828	-0.835195
2-[5-[2-[2-[5-(2-hydroxybutyl)oxolan-2-yl]propanoyloxy]butyl]oxolan-2-yl]propanoic acid	-0.818678	-0.776738	-1.22598	-0.731464	0.0906723	-0.393495	-0.140112	1.5623	0.589802	-0.212325	-0.103003	2.15902
2-docosahexaenoyl-1-stearoyl-sn-glycero-3-phosphoserine	-1.02215	-1.39428	-0.216202	-0.194742	-0.331148	-1.04444	-0.68574	1.34644	-0.0936014	1.10798	1.33954	1.18833
2-propylglutaric acid	-1.0036	-0.928465	-0.156415	0.150216	0.00310508	-1.45039	0.660935	0.619716	-0.916846	1.20057	-0.14272	1.96389
20-hydroxy-4z,7z,10z,13z,16z,18e-docosahexaenoic acid	-0.35138	0.717676	1.947	1.71741	0.370652	-0.0766653	-0.495773	-0.896223	-0.87243	-0.96054	-0.814808	-0.284927
20-hydroxyarachidonic acid	-0.588215	-0.226162	1.13791	0.183046	2.27509	0.719494	-0.0961937	-1.20624	-0.401677	0.155421	-0.86451	-1.08796
4-ketopimelic acid	-0.749509	-0.93621	-0.857687	-0.703818	-0.86542	-0.798769	1.72603	-0.331171	0.716308	1.10912	0.261732	1.4294
5-amino-2-(3,4'-dihydroxy-4,4,7,8a-tetramethyl-6'-oxospiro[2,3,4a,5,6,7-hexahydro-1h-naphthalene-8,2'-3,8-dihydrofuro[2,3-e]isoindole]-7'-yl)-5-oxopentanoic acid	-0.470851	-0.734751	-1.0408	-0.701893	-0.579261	-0.254256	-0.164215	0.825037	0.392853	0.597096	-0.479331	2.61038
5-heptenoic acid, 7-[(1r,2r,3s,5s)-2-[(1e,3s)-3-(2,3-dihydro-1h-inden-2-yl)-3-hydroxy-1-propen-1-yl]-3-fluoro-5-hydroxycyclopentyl]-, (5z)-	-2.37933	-0.260951	-0.0466208	-1.23815	-0.134287	0.212287	0.711079	0.0236224	0.42268	0.284007	1.28439	1.12127
9(10)-epoxy-12z-octadecenoic acid	-0.669741	-0.0162675	1.27578	0.0702509	1.85176	1.01342	-0.195386	0.0952772	-0.104152	-1.76953	-0.962583	-0.588818
Adenosine 5'-phosphosulfate	1.03342	-0.0813331	1.40914	2.0062	0.109018	-0.969214	-0.261712	0.133792	-0.78639	-0.935073	-0.757429	-0.900427
All-trans-4-ketoretinoic acid	-0.507475	-0.292417	0.786571	-0.362394	2.0596	1.79863	-0.108012	-0.655734	-0.593813	-0.706392	-0.453852	-0.964713
Asn-Thr	-0.610566	-0.90608	-0.458702	0.00498958	-0.297852	-1.33	0.392771	0.72239	-0.521335	0.461843	-0.0219201	2.56447
Benzo[h]quinoline-3-carboxylic acid, 1,4-dihydro-4-oxo-	-0.609228	-1.75881	0.485106	-0.842231	0.382869	-1.23802	1.39071	1.0828	0.426086	-0.0445497	1.18677	-0.461491
Chalcone base + 2o, 1meo, 1prenyl or licochalcone a (not validated)	-0.264015	-1.29178	-1.25746	-0.414873	0.188335	-0.7502	1.20874	1.45154	0.168429	1.11176	0.941203	-1.09168
Cysteine-s-sulfate	-1.25369	-0.741643	-0.271178	-1.22756	-0.759302	-0.0844992	0.690899	0.742875	1.61298	-0.856692	0.927802	1.22002
D-galacturonic acid	-0.381557	2.66202	0.0514625	0.159826	0.44177	0.621205	-0.543774	-0.622278	-1.01943	0.00176178	-1.1839	-0.18711
D-glucarate	-0.774302	-1.21775	-0.19381	-0.895647	-0.71294	-0.539469	1.93169	0.0466878	0.311845	-0.221289	0.486893	1.77809
D-gluconate	0.476263	2.12303	0.202339	-0.249509	0.564207	0.410012	-0.421813	-0.644477	-0.578416	-2.09727	0.511932	-0.296299
Deoxyinosine	-0.914578	-1.28443	-0.483677	-0.629203	-1.14551	0.116292	0.931756	-0.364753	0.575788	0.25176	0.832564	2.11399
Dihydrothymine	-0.562292	-1.76611	-0.889286	-0.115305	0.188174	-0.494688	0.509122	2.36668	0.159166	-0.127389	-0.0281377	0.760062
Dimethylbenzimidazole	-0.771447	-0.974244	-0.425468	-0.0784089	-0.265655	-0.963162	0.245981	0.332777	-0.422267	0.707764	-0.107674	2.7218
DL-glutamine	-0.586447	-1.82518	-0.886118	-0.0476509	0.174719	-0.408031	0.478905	2.3211	0.221849	-0.144061	-0.10111	0.802028
Epoxytricarballylic acid	1.29244	1.13555	-0.0510508	2.07317	0.340044	-0.643738	-0.712754	-0.718224	-0.537283	-0.271615	-0.899895	-1.00664
Ginkgolic acid i	0.258633	1.8728	1.1736	1.28982	0.467573	-0.925586	-0.419063	-0.776166	-0.826904	-1.14874	-0.658274	-0.307698
Gln-his	-0.784324	-1.02603	-0.47936	-0.391902	-0.574725	-0.919043	0.419656	0.43216	-0.336059	2.19005	-0.10837	1.57794
Gln-thr	-0.648685	-0.985518	-0.453465	0.414462	-0.677997	-1.29491	0.254275	0.584536	-0.489306	1.39506	-0.209865	2.11142
Glycocholic acid	1.37236	2.10301	-0.0755748	0.849838	-0.151669	-0.558111	-1.18765	-0.0901958	-1.31928	-0.654747	-0.110538	-0.17743
Indole-3-butyric acid	-0.744925	-1.2431	-0.354661	-0.20766	-0.303764	-1.2571	0.604586	1.20613	-0.363016	0.804962	-0.239311	2.09786
Isomaltose	-0.848018	0.578838	-0.375312	-1.47861	-0.724047	-0.546467	0.49211	-0.107036	0.198616	-0.532158	1.10768	2.23441
Maltotetraose	-1.06056	-0.468492	-0.411703	-1.95083	-0.0348365	-0.205249	0.280963	0.848512	0.0675406	-0.141304	1.74162	1.33434
Maltotriose	-1.26132	-0.442617	-0.332164	-1.84091	0.0919875	-0.150969	0.0762955	0.637147	0.0641329	-0.0718303	1.76398	1.46627
Mestranol	-2.06333	-1.74011	-0.54321	0.121381	0.428171	-0.00512188	0.922121	-0.0670507	1.03142	0.554939	0.49457	0.866217
N-acetyl-2-carboxybenzenesulfonamide	-0.183397	2.58332	0.0195237	0.531958	0.26888	0.148902	-1.39612	-0.196036	-0.252739	-1.06496	0.328857	-0.788194
N-acetyl-d-galactosaminitol	0.574385	-0.969457	-1.06303	-0.870206	-0.980925	-0.701627	-0.983212	0.908311	1.50645	0.611651	0.890635	1.07702
N-acetyl-l-aspartic acid	-0.758275	-0.953639	-0.77443	0.139029	-0.261004	-0.988168	-0.693605	1.93458	0.410724	1.81299	0.352155	-0.220368
N-acetylneuraminic acid	0.2115	-0.294748	1.89039	1.06393	0.497259	1.02303	-1.85088	-0.37148	-0.699727	-0.718379	-0.281513	-0.469389
N-docosanoyltaurine	1.50574	1.0861	1.7786	0.654164	-0.154104	-0.695502	-0.553873	-0.726797	-0.989153	-1.14708	-0.516449	-0.241643
Ofloxacin n-oxide	-0.659691	-1.15971	-0.988642	-1.06749	1.00242	-1.07112	-0.511378	1.20802	0.361555	0.72867	0.731435	1.42593
Ostruthin	-1.13941	-0.733542	-0.482882	-0.649417	-1.4757	1.04642	0.851014	-0.679683	-0.0334123	0.6739	1.59003	1.03268
Pe 38:6	0.43842	0.198839	0.70376	1.2748	1.47506	-0.38469	-0.941444	0.647716	-1.29408	-0.179389	-1.81553	-0.123462
Phe-gly	-0.76459	-1.04274	-0.538294	0.127891	-0.52371	-1.24035	0.455044	0.0862336	-0.840229	1.52784	1.08903	1.66387
Phenylpyruvate	-1.91073	-0.862595	-0.17747	-0.0968673	-0.703687	-0.138785	1.01744	0.775119	1.87177	0.082682	0.739822	-0.596689
Pi 36:4	-0.221712	1.26927	0.990182	0.36683	-0.137376	1.62018	0.24705	0.0838859	-0.599669	-0.580244	-1.20244	-1.83595
Pi 38:6	-0.395973	0.794546	-0.1471	2.32778	1.24266	-0.2869	-0.374721	-0.148273	-1.16586	-0.231027	-0.442966	-1.17216
Pro-leu	-0.895315	-1.11384	-0.561611	-0.634627	-0.644316	-0.64378	0.60621	0.184253	0.429432	2.26769	-0.263805	1.26971
Progesterone	-0.873933	-0.179323	1.59401	1.07178	0.72217	1.52992	-0.175178	-1.18212	-0.654131	-0.452067	-0.148109	-1.25302
Propionic acid	0.658242	-1.09675	0.606105	1.26807	1.19191	0.966879	-0.802956	0.365251	-0.238938	-1.46307	-0.0206142	-1.43413
Prostaglandin f1.alpha.	0.133402	-0.100881	1.74355	0.243602	1.11812	0.993661	-1.25758	-1.09467	-0.217954	-1.32116	0.598825	-0.838918
Pseudouridine	-0.0285557	1.20497	1.38013	-0.111632	1.09866	1.14451	-1.58212	-0.539825	-0.517047	-0.9695	-1.05385	-0.0257446
Quinate	0.53617	-0.0232323	1.45985	-0.8794	0.70297	1.90935	-0.956517	-1.01951	-0.709793	-0.584675	-0.8393	0.404096
Rac-trans-3-hydroxy-1-methyl-2-pyrrolidinone-5-(3-pyridinyl)carboxylic acid	0.488817	1.44972	0.524403	0.370452	1.39141	0.566933	-1.00819	-1.19947	-0.860403	-1.03184	-1.20912	0.517284
Succinate	0.710589	-1.08385	0.560666	1.30528	1.1985	0.922104	-0.841364	0.34815	-0.193331	-1.38984	-0.0485966	-1.48831
Thiorphan	-0.686558	-1.69491	0.185177	-0.675315	0.454134	-1.07617	1.50611	1.68085	-0.0446244	0.0748256	0.713459	-0.436978
Thr-Ala	-0.428784	-1.30386	-0.670984	0.211879	0.252367	-1.4091	0.632201	0.727823	-1.01663	1.52228	-0.0306475	1.51345
Thymol-beta-d-glucoside	-1.32489	-0.802782	-0.51601	-0.66614	-1.20105	1.15553	0.812737	-0.491167	-0.0741709	0.786424	1.82858	0.492933
Trans-2,3-dimethylacrylic acid	2.57141	-0.797234	0.126271	0.537065	0.452844	0.500349	-0.713703	0.0181097	-0.352935	-1.10383	-0.187305	-1.05104
Tyr-Gly	-0.668652	-0.917721	-0.624876	-0.335351	-0.313103	-0.900394	0.335199	0.218853	-0.56366	1.18477	0.0522207	2.53272
Val-Ala	-0.803989	-0.942448	-0.415104	-0.576071	0.00650476	-0.594388	-0.488653	1.17337	-0.0464667	-0.15376	0.209953	2.63105
Xanthine	-0.271474	-0.112939	2.31316	-0.529697	0.994692	1.1151	-0.54491	-0.736205	-0.859901	-1.10981	-0.450018	0.192004
