# Supplementary material for: Metabolomics and transcriptomics of embryonic livers reveal hypoxia adaptation of Tibetan chickens
Source: BMC Genomics. 2024 Feb 1;25:131. doi: 10.1186/s12864-024-10030-w (PMC10832288; doi:10.1186/s12864-024-10030-w)
Supplement: Supplementary file 6 — Additional file 6: Supplementary Table S5. KEGG Enrichment analysis of DRMs in NTBC18_vs_NDLC18 groups and HTBC18_vs_HDLC18 groups [file 12864_2024_10030_MOESM6_ESM.xlsx]

## Sheet: NTBC18_vs_NDLC18
Supplementary Table S5 KEGG Enrichment analysis of DRMs in NTBC18_vs_NDLC18 groups.
Pathway_Hierarchy1	Pathway_Hierarchy2	Map_ID	Map_Name	Test	TestAll	Ref	RefAll	Test_per	Ref_per	p.value	richFactor
Metabolism	Amino acid metabolism	gga00250	Alanine, aspartate and glutamate metabolism	3	83	28	3985	3.61446	0.702635	0.0196166	0.107143
Environmental Information Processing	Membrane transport	gga02010	ABC transporters	6	83	137	3985	7.22892	3.43789	0.0644195	0.0437956
Cellular Processes	Cell growth and death	gga04114	Oocyte meiosis	1	83	4	3985	1.20482	0.100376	0.080775	0.25
Organismal Systems	Endocrine system	gga04914	Progesterone-mediated oocyte maturation	1	83	4	3985	1.20482	0.100376	0.080775	0.25
Environmental Information Processing	Signal transduction	gga04150	mTOR signaling pathway	1	83	4	3985	1.20482	0.100376	0.080775	0.25
Environmental Information Processing	Signal transduction	gga04068	FoxO signaling pathway	1	83	5	3985	1.20482	0.125471	0.0999399	0.2
Metabolism	Amino acid metabolism	gga00310	Lysine degradation	3	83	54	3985	3.61446	1.35508	0.101443	0.0555556
Metabolism	Metabolism of cofactors and vitamins	gga00760	Nicotinate and nicotinamide metabolism	3	83	55	3985	3.61446	1.38018	0.105756	0.0545455
Metabolism	Nucleotide metabolism	gga00230	Purine metabolism	4	83	95	3985	4.81928	2.38394	0.13485	0.0421053
Metabolism	Metabolism of cofactors and vitamins	gga00730	Thiamine metabolism	2	83	31	3985	2.40964	0.777917	0.135368	0.0645161
Metabolism	Energy metabolism	gga00920	Sulfur metabolism	2	83	33	3985	2.40964	0.828105	0.149765	0.0606061
Metabolism	Amino acid metabolism	gga00400	Phenylalanine, tyrosine and tryptophan biosynthesis	2	83	34	3985	2.40964	0.853199	0.157076	0.0588235
Genetic Information Processing	Folding, sorting and degradation	gga04122	Sulfur relay system	1	83	11	3985	1.20482	0.276035	0.206913	0.0909091
Metabolism	Carbohydrate metabolism	gga00650	Butanoate metabolism	2	83	42	3985	2.40964	1.05395	0.217516	0.047619
Metabolism	Carbohydrate metabolism	gga00640	Propanoate metabolism	2	83	48	3985	2.40964	1.20452	0.264082	0.0416667
Metabolism	Carbohydrate metabolism	gga00053	Ascorbate and aldarate metabolism	2	83	49	3985	2.40964	1.22961	0.271872	0.0408163
Organismal Systems	Circulatory system	gga04270	Vascular smooth muscle contraction	1	83	16	3985	1.20482	0.401506	0.286385	0.0625
Metabolism	Energy metabolism	gga00190	Oxidative phosphorylation	1	83	16	3985	1.20482	0.401506	0.286385	0.0625
Environmental Information Processing	Signaling molecules and interaction	gga04080	Neuroactive ligand-receptor interaction	2	83	52	3985	2.40964	1.30489	0.295221	0.0384615
Metabolism	Carbohydrate metabolism	gga00040	Pentose and glucuronate interconversions	2	83	55	3985	2.40964	1.38018	0.318473	0.0363636
Metabolism	Metabolism of cofactors and vitamins	gga00740	Riboflavin metabolism	1	83	20	3985	1.20482	0.501882	0.344252	0.05
Metabolism	Carbohydrate metabolism	gga00020	Citrate cycle (TCA cycle)	1	83	20	3985	1.20482	0.501882	0.344252	0.05
Metabolism	Amino acid metabolism	gga00360	Phenylalanine metabolism	2	83	60	3985	2.40964	1.50565	0.356813	0.0333333
Metabolism	Biosynthesis of other secondary metabolites	gga00232	Caffeine metabolism	1	83	22	3985	1.20482	0.55207	0.371422	0.0454545
Metabolism	Nucleotide metabolism	gga00240	Pyrimidine metabolism	2	83	65	3985	2.40964	1.63112	0.394389	0.0307692
Metabolism	Metabolism of cofactors and vitamins	gga00750	Vitamin B6 metabolism	1	83	28	3985	1.20482	0.702635	0.446433	0.0357143
Metabolism	Carbohydrate metabolism	gga00620	Pyruvate metabolism	1	83	31	3985	1.20482	0.777917	0.48055	0.0322581
Metabolism	Metabolism of other amino acids	gga00410	beta-Alanine metabolism	1	83	32	3985	1.20482	0.803011	0.491454	0.03125
Metabolism	Carbohydrate metabolism	gga00030	Pentose phosphate pathway	1	83	35	3985	1.20482	0.878294	0.522827	0.0285714
Metabolism	Carbohydrate metabolism	gga00500	Starch and sucrose metabolism	1	83	37	3985	1.20482	0.928482	0.542673	0.027027
Metabolism	Xenobiotics biodegradation and metabolism	gga00982	Drug metabolism - cytochrome P450	2	83	87	3985	2.40964	2.18319	0.545882	0.0229885
Metabolism	Lipid metabolism	gga00120	Primary bile acid biosynthesis	1	83	47	3985	1.20482	1.17942	0.630304	0.0212766
Metabolism	Lipid metabolism	gga00140	Steroid hormone biosynthesis	2	83	99	3985	2.40964	2.48432	0.616912	0.020202
Metabolism	Lipid metabolism	gga00071	Fatty acid degradation	1	83	50	3985	1.20482	1.2547	0.653197	0.02
Metabolism	Carbohydrate metabolism	gga00520	Amino sugar and nucleotide sugar metabolism	2	83	108	3985	2.40964	2.71016	0.664473	0.0185185
Metabolism	Lipid metabolism	gga00564	Glycerophospholipid metabolism	1	83	52	3985	1.20482	1.30489	0.667674	0.0192308
Metabolism	Global and overview maps	gga01200	Carbon metabolism	2	83	114	3985	2.40964	2.86073	0.693508	0.0175439
Metabolism	Metabolism of cofactors and vitamins	gga00790	Folate biosynthesis	1	83	57	3985	1.20482	1.43036	0.701308	0.0175439
Metabolism	Carbohydrate metabolism	gga00630	Glyoxylate and dicarboxylate metabolism	1	83	62	3985	1.20482	1.55583	0.731574	0.016129
Metabolism	Amino acid metabolism	gga00270	Cysteine and methionine metabolism	1	83	63	3985	1.20482	1.58093	0.737253	0.015873
Metabolism	Global and overview maps	gga01230	Biosynthesis of amino acids	2	83	128	3985	2.40964	3.21204	0.753339	0.015625
Metabolism	Lipid metabolism	gga00590	Arachidonic acid metabolism	1	83	75	3985	1.20482	1.88206	0.796809	0.0133333
Metabolism	Amino acid metabolism	gga00350	Tyrosine metabolism	1	83	78	3985	1.20482	1.95734	0.809479	0.0128205
Metabolism	Amino acid metabolism	gga00330	Arginine and proline metabolism	1	83	78	3985	1.20482	1.95734	0.809479	0.0128205
Metabolism	Global and overview maps	gga01210	2-Oxocarboxylic acid metabolism	1	83	134	3985	1.20482	3.36261	0.94325	0.00746269
Metabolism	Metabolism of cofactors and vitamins	gga00860	Porphyrin and chlorophyll metabolism	1	83	142	3985	1.20482	3.56336	0.952336	0.00704225
Metabolism	Global and overview maps	gga01100	Metabolic pathways	31	83	2764	3985	37.3494	69.3601	1	0.0112156

## Sheet: HTBC18_vs_HDLC18
Supplementary Table S5 KEGG Enrichment analysis of DRMs in HTBC18_vs_HDLC18 groups.
Pathway_Hierarchy1	Pathway_Hierarchy2	Map_ID	Map_Name	Test	TestAll	Ref	RefAll	Test_per	Ref_per	p.value	richFactor
Metabolism	Carbohydrate metabolism	gga00620	Pyruvate metabolism	4	59	31	3985	6.77966	0.777917	0.00101216	0.129032
Metabolism	Carbohydrate metabolism	gga00640	Propanoate metabolism	4	59	48	3985	6.77966	1.20452	0.0051914	0.0833333
Metabolism	Nucleotide metabolism	gga00230	Purine metabolism	5	59	95	3985	8.47458	2.38394	0.0125617	0.0526316
Environmental Information Processing	Membrane transport	gga02010	ABC transporters	6	59	137	3985	10.1695	3.43789	0.0149282	0.0437956
Metabolism	Carbohydrate metabolism	gga00650	Butanoate metabolism	3	59	42	3985	5.08475	1.05395	0.0235176	0.0714286
Metabolism	Amino acid metabolism	gga00330	Arginine and proline metabolism	4	59	78	3985	6.77966	1.95734	0.0274298	0.0512821
Metabolism	Amino acid metabolism	gga00350	Tyrosine metabolism	4	59	78	3985	6.77966	1.95734	0.0274298	0.0512821
Metabolism	Carbohydrate metabolism	gga00020	Citrate cycle (TCA cycle)	2	59	20	3985	3.38983	0.501882	0.034515	0.1
Metabolism	Biosynthesis of other secondary metabolites	gga00232	Caffeine metabolism	2	59	22	3985	3.38983	0.55207	0.0411815	0.0909091
Metabolism	Metabolism of cofactors and vitamins	gga00760	Nicotinate and nicotinamide metabolism	3	59	55	3985	5.08475	1.38018	0.0469883	0.0545455
Metabolism	Amino acid metabolism	gga00250	Alanine, aspartate and glutamate metabolism	2	59	28	3985	3.38983	0.702635	0.0637083	0.0714286
Metabolism	Amino acid metabolism	gga00270	Cysteine and methionine metabolism	3	59	63	3985	5.08475	1.58093	0.065518	0.047619
Metabolism	Lipid metabolism	gga00072	Synthesis and degradation of ketone bodies	1	59	6	3985	1.69491	0.150565	0.085661	0.166667
Genetic Information Processing	Folding, sorting and degradation	gga04122	Sulfur relay system	1	59	11	3985	1.69491	0.276035	0.151501	0.0909091
Metabolism	Amino acid metabolism	gga00260	Glycine, serine and threonine metabolism	2	59	50	3985	3.38983	1.2547	0.168601	0.04
Environmental Information Processing	Signaling molecules and interaction	gga04080	Neuroactive ligand-receptor interaction	2	59	52	3985	3.38983	1.30489	0.179219	0.0384615
Metabolism	Carbohydrate metabolism	gga00040	Pentose and glucuronate interconversions	2	59	55	3985	3.38983	1.38018	0.195335	0.0363636
Metabolism	Energy metabolism	gga00190	Oxidative phosphorylation	1	59	16	3985	1.69491	0.401506	0.212674	0.0625
Organismal Systems	Circulatory system	gga04270	Vascular smooth muscle contraction	1	59	16	3985	1.69491	0.401506	0.212674	0.0625
Metabolism	Carbohydrate metabolism	gga00630	Glyoxylate and dicarboxylate metabolism	2	59	62	3985	3.38983	1.55583	0.233567	0.0322581
Metabolism	Nucleotide metabolism	gga00240	Pyrimidine metabolism	2	59	65	3985	3.38983	1.63112	0.250118	0.0307692
Metabolism	Metabolism of other amino acids	gga00430	Taurine and hypotaurine metabolism	1	59	22	3985	1.69491	0.55207	0.280379	0.0454545
Metabolism	Amino acid metabolism	gga00290	Valine, leucine and isoleucine biosynthesis	1	59	23	3985	1.69491	0.577164	0.291093	0.0434783
Metabolism	Amino acid metabolism	gga00220	Arginine biosynthesis	1	59	23	3985	1.69491	0.577164	0.291093	0.0434783
Metabolism	Energy metabolism	gga00920	Sulfur metabolism	1	59	33	3985	1.69491	0.828105	0.389964	0.030303
Metabolism	Carbohydrate metabolism	gga00500	Starch and sucrose metabolism	1	59	37	3985	1.69491	0.928482	0.425599	0.027027
Metabolism	Lipid metabolism	gga00140	Steroid hormone biosynthesis	2	59	99	3985	3.38983	2.48432	0.433754	0.020202
Metabolism	Lipid metabolism	gga00120	Primary bile acid biosynthesis	1	59	47	3985	1.69491	1.17942	0.505976	0.0212766
Metabolism	Global and overview maps	gga01200	Carbon metabolism	2	59	114	3985	3.38983	2.86073	0.507641	0.0175439
Metabolism	Lipid metabolism	gga00564	Glycerophospholipid metabolism	1	59	52	3985	1.69491	1.30489	0.541909	0.0192308
Metabolism	Amino acid metabolism	gga00310	Lysine degradation	1	59	54	3985	1.69491	1.35508	0.555552	0.0185185
Metabolism	Global and overview maps	gga01230	Biosynthesis of amino acids	2	59	128	3985	3.38983	3.21204	0.570887	0.015625
Metabolism	Amino acid metabolism	gga00360	Phenylalanine metabolism	1	59	60	3985	1.69491	1.50565	0.594127	0.0166667
Metabolism	Lipid metabolism	gga01040	Biosynthesis of unsaturated fatty acids	1	59	74	3985	1.69491	1.85696	0.671794	0.0135135
Metabolism	Biosynthesis of other secondary metabolites	gga00524	Neomycin, kanamycin and gentamicin biosynthesis	1	59	81	3985	1.69491	2.03262	0.704947	0.0123457
Metabolism	Carbohydrate metabolism	gga00520	Amino sugar and nucleotide sugar metabolism	1	59	108	3985	1.69491	2.71016	0.804685	0.00925926
Metabolism	Global and overview maps	gga01210	2-Oxocarboxylic acid metabolism	1	59	134	3985	1.69491	3.36261	0.869078	0.00746269
Metabolism	Global and overview maps	gga01100	Metabolic pathways	30	59	2764	3985	50.8475	69.3601	0.999138	0.0108538
